# Supplementary material for: Adipocyte Gq signaling is a regulator of glucose and lipid homeostasis in mice
Source: Nat Commun. 2022 Mar 29;13:1652. doi: 10.1038/s41467-022-29231-6 (PMC8964770; doi:10.1038/s41467-022-29231-6)
Supplement: Supplementary file 3 — Source Data [file 41467_2022_29231_MOESM3_ESM.xlsx]

## Sheet: Fig. 1
a
	GqD			Control
	Mean	SEM	N	Mean	SEM	N
Liver	0.41	0.1072	4	0.0969272	0.0475351	3
Kidney	0.2135	0.0306417	4	0.434455	0.196889	3
Pancreas	0.37225	0.120333	4	0.129685	0.109749	3
Heart	0.298	0.0829739	4	0.245529	0.0550391	3
S.Muscle	0.3045	0.0142916	4	0.33508	0.00800694	3
iWAT	26.829	4.92664	4	0.31812	0.0874443	3
eWAT	20.714	3.47527	4	0.0873577	0.00526541	3
BAT	9.8055	0.912876	4	0.112063	0.0427046	3
b
	Mean	SEM	N
GqD	23.225	0.625857	8
Control	23.58	0.50416	10
c	GqD			Control
	Mean	SEM	N	Mean	SEM	N
0	142.714	5.41477	7	135	6.1101	9
15	146.571	5.52422	7	173.222	6.19986	9
30	131.714	6.43545	7	158.444	8.0452	9
60	106.857	8.04875	7	158.111	15.189	9
90	104	8.47405	7	145.667	15.5099	9
AUC
	Mean	SEM	N
GqD	10998.4	502.226	7
Control	13301.5	359.566	9
d	GqD			Control
	Mean	SEM	N	Mean	SEM	N
0	63.125	2.0039	8	65.125	2.875	8
15	364.375	13.1596	8	332	20.8815	8
30	338.875	4.56085	8	296	21.1187	8
60	222.375	6.99729	8	240.25	13.5551	8
90	189	8.58986	8	185.375	5.77228	8
120	155.375	11.2121	8	153.75	4.75376	8
e	GqD			Control
	Mean	SEM	N	Mean	SEM	N
0	157.667	5.10174	9	141.444	5.72788	9
15	101.333	7.67029	9	86.2222	6.15038	9
30	73.2222	5.57967	9	70.3333	3.87298	9
60	74.6667	5.41603	9	66.3333	2.86744	9
90	86.8889	4.00154	9	80.7778	4.13917	9
120	95.1111	4.84609	9	93.1111	5.11111	9
f	GqD			Control
	Mean	SEM	N	Mean	SEM	N
0	7.5375	1.61722	11	6.62625	0.916779	12
30	9.50909	2.03081	11	8.55858	1.1	12
g	GqD			Control
	Mean	SEM	N	Mean	SEM	N
0	0.547727	0.057703	11	0.655667	0.0428087	12
30	0.537545	0.100557	11	0.868333	0.0535515	12

## Sheet: Fig. 2
a
GqD			Control
Mean	SEM	N	Mean	SEM	N
46.7667	0.679869	9	47.61	0.83286	10
b
Fat
GqD			Control
Mean	SEM	N	Mean	SEM	N
45.129	1.18697	7	45.2191	0.65836	10
Lean
GqD			Control
Mean	SEM	N	Mean	SEM	N
53.6683	1.09836	7	53.8856	0.570473	10
c
	GqD			Control
	Mean	SEM	N	Mean	SEM	N
0	242	15.6045	5	265.5	6.97017	6
15	299.4	52.4829	5	327.5	26.4761	6
30	203.2	33.5878	5	333.333	48.2222	6
60	171	25.838	5	328.167	51.7889	6
d
	GqD			Control
	Mean	SEM	N	Mean	SEM	N
0	143.143	9.1922	7	146.8	7.51266	10
15	291	13.3577	7	296.7	12.9272	10
30	292.286	10.4282	7	310.2	8.20813	10
60	233	13.0055	7	238.4	7.31239	10
90	199.286	18.793	7	203.4	11.2529	10
120	168.857	12.0503	7	174.9	8.11234	10
e
	GqD			Control
	Mean	SEM	N	Mean	SEM	N
0	138.429	7.24029	7	167.25	6.22136	8
15	269.286	14.7402	7	347	10.1612	8
30	208.429	24.1107	7	284.25	28.1715	8
60	172.429	21.3807	7	235.5	33.525	8
90	143.143	12.8608	7	215	24.5488	8
120	122.857	10.7048	7	191.125	16.1372	8
f
	GqD			Control
	Mean	SEM	N	Mean	SEM	N
0	241.333	15.2067	6	258.5	10.7654	8
15	247.667	26.153	6	290.75	19.2583	8
30	228	23.9861	6	243.75	17.1743	8
60	209.333	18.5448	6	242.25	20.5772	8
90	224.667	13.3233	6	237	14.8083	8
120	196.167	53.0455	6	214.5	20.8738	8
g
	GqD			Control
	Mean	SEM	N	Mean	SEM	N
0	255.875	14.5448	8	284.7	8.877	10
15	274.625	21.9813	8	323.4	12.7734	10
30	176.125	13.782	8	269.4	20.8669	10
60	149.75	14.33	8	244.6	24.989	10
90	154	18.5241	8	235.3	22.8089	10
120	146	19.7529	8	228.5	20.2607	10
h
	GqD			Control
	Mean	SEM	N	Mean	SEM	N
0	7.81599	0.925259	7	8.1613	0.870738	6
5	9.43518	2.04342	7	22.2551	2.47237	6
15	13.0776	4.21344	7	28.6582	2.67773	6
30	14.6837	3.66558	7	28.1213	3.16291	6
i
	GqD			Control
	Mean	SEM	N	Mean	SEM	N
0	0.435	0.0412732	7	0.466	0.0367006	10
15	0.306286	0.0581188	7	0.4916	0.0470289	10
30	0.336429	0.0690327	7	0.5305	0.0434967	10
60	0.360571	0.0728416	7	0.5234	0.0310892	10
j
	GqD			Control
	Mean	SEM	N	Mean	SEM	N
0	0.574041	0.0442048	7	0.631059	0.0353837	10
15	0.575977	0.0817541	7	0.693273	0.0600296	10
30	0.454646	0.0493991	7	0.783727	0.0988746	10
60	0.447501	0.0408282	7	0.746211	0.100332	10
k
	GqD			Control
	Mean	SEM	N	Mean	SEM	N
0	99.6029	6.36594	7	99.48	3.09328	10
15	104.403	13.9515	7	96.7	3.44026	10
30	104.917	13.4568	7	101.04	4.79884	10
60	97.46	5.24595	7	110.58	4.91051	10

## Sheet: Fig. 3
b
AMPK
	Mean	SEM	N
0	1	0	5
5	2.71095	0.509425	5
10	2.76862	0.372389	5
15	2.6077	0.440693	5
30	2.65299	0.359196	5
AS160
	Mean	SEM	N
0	1	0	4
5	4.58619	0.761978	4
10	5.72549	0.80927	4
15	6.12964	0.988382	4
30	4.81929	0.811281	4
d
AMPK
	Mean	SEM	N
Basal	0.0785568	0.0128046	3
CNO	0.603881	0.117293	3
CNO+FR	0.069778	0.0151751	6
AS160
	Mean	SEM	N
Basal	0.156474	0.0350681	3
CNO	1.12205	0.154199	3
CNO+FR	0.484846	0.106558	6
f
	Mean	SEM	N
0	1	0.482619	3
30	9.59884	0.686999	3
h
	Mean	SEM	N
Basal	0.230797	0.0365347	3
CNO	0.7485	0.150787	3
CL	0.175774	0.0490721	3
CL+CNO	0.620049	0.044501	3

## Sheet: Fig. 4
a
		Mean	SEM	N
GFP	Basal	100	0	3
	CNO-	104.375	20.4802	3
GqD	Basal	100	0	6
	CNO	202.955	10.9883	7
b
	Mean	SEM	N
Basal	100	0	8
CNO	183.96	9.32688	8
CNO+FR	89.8474	4.37282	8
FR	103.977	6.07419	4
c
	Mean	SEM	N
Basal	100	0	4
CNO	212.554	35.0894	4
CNO+BAPTA	84.5523	11.2832	7
BAPTA	72.4706	17.9839	8
d
	Mean	SEM	N
Basal	100	0	6
CNO	218.379	20.1905	6
CNO+CC	95.1641	11.7743	12
CC	119.301	9.46943	10
e
	Mean	SEM	N
Basal	1.29715	0.308484	4
CNO	3.83476	0.320674	8
CNO+STO-609	2.39073	0.2049	8
STO-609	1.83069	0.200545	4
f
	Mean	SEM	N
Basal	1	0	4
CL	3.25083	0.388926	6
CL+CNO	1.93502	0.0793426	6
CNO	1.16659	0.246819	4
g
	Mean	SEM	N
Basal	1	0	3
CL	2.05878	0.135299	9
CL+CNO	1.60741	0.073906	9
CL+CNO+FR	2.04206	0.145964	9
FR	0.852506	0.10861	9
h
	Mean	SEM	N
Basal	1	0	4
CL	2.41215	0.190121	8
CL+CNO	1.53616	0.136373	7
CL+CNO+STO-609	2.38954	0.197072	8
STO-609	1.40529	0.133866	3
i
	Mean	SEM	N
Basal	1	0	6
CL	2.28688	0.0367444	6
CL+CNO	1.88737	0.0562197	6
CL+CNO+CC	2.83301	0.0574647	15
CC	1.71796	0.173803	6
j
	GqD			Control
	Mean	SEM	N	Mean	SEM	N
0	0.65925	0.0267767	8	0.454766	0.0341883	4
30	0.369625	0.0611205	8	0.420075	0.00941665	4
k
	GqD			Control
	Mean	SEM	N	Mean	SEM	N
0	0.5475	0.0344212	8	0.471401	0.0136671	6
30	0.401	0.0466817	8	0.90497	0.0115462	6

## Sheet: Fig. 5
a
	Mean	SEM	N
Basal	100	0	9
CNO	168.875	9.40126	7
CNO+FR	94.0378	7.83991	8
CNO+BAPTA	87.9517	11.1417	7
CNO+CC	124.008	14.0738	6
b
	Mean	SEM	N
Basal	1	0	4
ISO	1.68969	0.151693	8
ISO+CNO	0.807797	0.0997088	7
ISO+CNO+FR	1.38606	0.101209	7
ISO+CNO+STO-609	1.40022	0.123359	7
ISO+CNO+CC	1.28809	0.0963791	7
d
Control	Basal	100	0	4
	CNO	184.573	25.272	6
	CNO+STO-609	90.9539	7.55914	6
AMPK KO	Basal	119.231	12.4801	6
	CNO	88.6098	20.7702	6
	CNO+STO-609	92.0359	15.4805	6
e
		Mean	SEM	N
Control	Basal	1	0	7
	CL	1.39436	0.0472128	7
	CL+CNO	1.11149	0.0633376	8
	CL+CNO+STO-609	1.78395	0.0994057	9
AMPK KO	Basal	1	0	10
	CL	1.84003	0.119989	7
	CL+CNO	2.18413	0.0983831	9
	CL+CNO+STO-609	2.26536	0.128054	9

## Sheet: Fig. 6
a
	Gq11KO				Control
		Mean	SEM	N	Mean	SEM	N
Gq	Liver	0.895	0.116154	4	1	0	4
	Kidney	0.93	0.10025	4	1	0	4
	Pancreas	0.875	0.025	4	1	0	4
	Heart	1.0825	0.110482	4	1	0	4
	S.Muscle	0.9775	0.0615596	4	1	0	4
	iWAT	0.1175	0.0160078	4	1	0	4
	eWAT	0.0633333	0.0166667	4	1	0	4
	BAT	0.16	0.0177951	4	1	0	4
G11	Liver	0.0266667	0.00333333	4	0.08	0.0057735	4
	Kidney	0.03	0.0057735	4	0.0966667	0.0176383	4
	Pancreas	0.035	0.005	4	0.1	0.02	4
	Heart	0.01	0.01	4	0.03	0.02	4
	S.Muscle	0.035	0.005	4	0.105	0.015	4
	iWAT	0.035	0.00645497	4	0.1	0.0182574	4
	eWAT	0.035	0.00645497	4	0.1075	0.0165202	4
	BAT	0.0475	0.00629153	4	0.1425	0.0149304	4
b
	Mean	SEM	N
Gq11KO	25.25	0.574505	10
Control	22.3429	1.06365	7
c
Fat
	Mean	SEM	N
Gq11KO	6.51496	0.831218	12
Control	4.52809	0.700818	7
Lean
	Mean	SEM	N
Gq11KO	93.485	0.831218	12
Control	95.4719	0.700818	7
d								AUC
	Gq11KO			Control				Gq/11 KO	Control
	Mean	SEM	N	Mean	SEM	N		24533	22643
0	98.6364	6.90359	11	109.375	11.7183	8		20138	22170
15	336.545	12.3438	11	296.25	18.2793	8		23813	20078
30	310.091	9.87877	11	240.875	18.1408	8		21608	21585
60	178.636	5.46106	11	151.25	5.77788	8		25493	21023
90	129.818	3.7943	11	120.25	5.18153	8		23858	15638
120	122.727	3.88023	11	125.25	5.34439	8		25523	19388
								25695	23138
								24045
								23550
								24203
e
	Gq11KO			Control
	Mean	SEM	N	Mean	SEM	N
0	139.692	5.27863	13	137.25	8.32327	8
15	83.2308	6.42925	13	97.125	11.872	8
30	82.6154	5.7172	13	79.125	9.46504	8
60	128.154	9.37389	13	130.375	10.1171	8
90	132.846	6.63407	13	137.125	10.893	8
120	154.077	6.88128	13	143.375	10.5643	8
f
	Gq11KO			Control
	Mean	SEM	N	Mean	SEM	N
Fast	104.167	5.77591	12	117.875	4.92602	8
Fed	139.667	3.12209	12	128.125	5.66139	8
g
	Gq11KO			Control
	Mean	SEM	N	Mean	SEM	N
Fast	1.03263	0.121303	10	0.764696	0.158655	7
Fed	2.02826	0.253374	7	1.4624	0.128122	7
h
	Gq11KO			Control
	Mean	SEM	N	Mean	SEM	N
Fast	0.432273	0.182453	11	0.619286	0.312957	7
Fed	1.66864	0.332763	11	1.39786	0.3598	7
i
	Gq11KO			Control
	Mean	SEM	N	Mean	SEM	N
Fast	1.52814	0.218424	7	1.07143	0.113783	7
Fed	1.02186	0.0904801	7	0.772571	0.0726629	7
j
	Gq11KO			Control
	Mean	SEM	N	Mean	SEM	N
Fast	1.52814	0.218424	7	1.07143	0.113783	7
Fed	1.02186	0.0904801	7	0.772571	0.0726629	7

## Sheet: Fig. 7
a
	Mean	SEM	N
0	8.33333e-07	3.84419e-07	3
3	6.9e-06	1.18462e-06	3
4	2.15667e-05	5.08538e-06	3
b, c
CysLT2	BMI	Fat mass%
6.39	28.3736	46.9
1.89	22.2597	27
3.54	23.8095	20
1	23.4379	23.7
2.06	27.0659	16.7
6.02	59.5347	55
3.41	45.8992	47.6
4.69	44.1907	44.5
9.58	47.405	46.9
1.68	36.1218	35.4
d
	Mean	SEM	N
Basal	100	0	3
NMLTC4	185.342	12.7931	15
NMLTC4+HAMI	124.297	4.83603	11
NMLTC4+FR	101.746	16.1009	8
HAMI	102.098	13.6284	8
FR	110.741	13.2049	3
Insulin	211.927	13.2022	6
e
	Mean	SEM	N
Basal	1	0	4
ISO	1.61288	0.117894	6
ISO+NMLTC4	1.14295	0.0738336	8
ISO+NMLTC4+HAMI	1.57933	0.129528	8
ISO+NMLTC4+UBO	1.68194	0.088801	8
ISO+UBO	1.74219	0.133588	4
NMLTC4	1.02465	0.00671986	4
HAMI	1.05466	0.00367213	4
FR	1.11292	0.103028	4

## Sheet: Fig. 8
a
	Adipo-GqD-IR+/-			Control
	Mean	SEM	N	Mean	SEM	N
0	21.09	0.471275	10	21.1308	0.309546	13
1	23.86	0.450481	10	23.9308	0.182006	13
2	26.06	0.554617	10	26.3692	0.333856	13
3	27.79	0.707963	10	28.2231	0.461207	13
4	30.23	0.895551	10	30.6308	0.742776	13
5	32.9	1.02524	10	33.5692	0.954905	13
6	34.6	1.17851	10	34.4308	1.06406	13
7	36.17	1.30657	10	35.8231	1.2063	13
8	37.67	1.30657	10	37.3231	1.2063	13
b
Fat
Adipo-GqD-IR+/-			Control
Mean	SEM	N	Mean	SEM	N
20.6929	2.21311	14	29.7333	3.06627	12
Lean
Adipo-GqD-IR+/-			Control
Mean	SEM	N	Mean	SEM	N
79.3071	2.21311	14	70.2667	3.06627	12
c
Adipo-GqD-IR+/-			Control
Mean	SEM	N	Mean	SEM	N
2.81601	0.311474	8	1.42646	0.149656	8
d
	Adipo-GqD-IR+/-			Control
	Mean	SEM	N	Mean	SEM	N
Fast	153.857	12.9916	7	113	5.40282	7
Fed	160.857	8.63941	7	152	7.34199	7
e
	Adipo-GqD-IR+/-			Control
	Mean	SEM	N	Mean	SEM	N
Fast	0.930762	0.0467846	8	0.768546	0.0375685	8
Fed	0.581817	0.0500107	8	0.493391	0.0363244	8
f
	Adipo-Gq-IR+/-KO with CNO			Adipo-Gq-IR+/-KO with saline			Control with CNO			Control with saline
	Mean	SEM	N	Mean	SEM	N	Mean	SEM	N	Mean	SEM	N
0	186	18.0887	5	213.167	8.957	6	167.167	3.86796	6	166.833	7.30487	6
15	185.4	17.7161	5	259.167	10.6877	6	205.333	15.0591	6	210	11.4513	6
30	194	11.3314	5	292.833	7.12936	6	213.833	11.0647	6	245.333	12.8028	6
60	190.6	17.764	5	309.333	12.7218	6	201.667	8.90942	6	227.833	10.7375	6
g
	Adipo-Gq-IR+/-KO with CNO			Adipo-Gq-IR+/-KO with saline			Control with CNO			Control with saline
	Mean	SEM	N	Mean	SEM	N	Mean	SEM	N	Mean	SEM	N
0	8.01587	0.562009	5	8.06489	0.979762	6	6.02136	1.08805	6	4.67903	1.48046	6
15	9.84947	1.48414	5	7.08182	1.09787	6	7.19977	1.64422	5	8.88089	2.35915	6
30	5.77184	1.29161	5	7.64016	0.943866	6	6.4431	0.445088	6	7.19658	1.87122	6
60	2.53032	0.27259	5	4.62116	0.933552	6	3.68599	0.761311	6	6.6183	2.70032	6
h
	Adipo-Gq-IR+/-KO with CNO			Adipo-Gq-IR+/-KO with saline			Control with CNO			Control with saline
	Mean	SEM	N	Mean	SEM	N	Mean	SEM	N	Mean	SEM	N
0	0.709423	0.0768756	6	0.630127	0.100932	6	0.546608	0.0506746	5	0.502373	0.0466405	6
15	0.23041	0.012247	6	0.754383	0.0476865	6	0.686852	0.122583	5	0.727563	0.0460812	6
30	0.217453	0.0253789	6	0.663944	0.0298061	6	0.757752	0.0953069	5	0.677161	0.0620639	6
60	0.29934	0.0205945	6	0.663297	0.0394429	6	0.683587	0.0946597	5	0.700612	0.0243341	6
i
	Adipo-Gq-IR+/-KO with CNO			Adipo-Gq-IR+/-KO with saline			Control with CNO			Control with saline
	Mean	SEM	N	Mean	SEM	N	Mean	SEM	N	Mean	SEM	N
0	0.470105	0.0569263	6	0.493249	0.107679	6	0.611614	0.0439921	6	0.487985	0.0375194	6
15	0.25652	0.0268406	6	0.633521	0.0673921	6	0.524496	0.0474717	6	0.699411	0.0620271	6
30	0.300843	0.0735704	6	0.516684	0.0352579	6	0.56814	0.0695107	6	0.653899	0.0854853	6
60	0.21814	0.0193607	6	0.423793	0.0352363	6	0.739149	0.110954	6	0.760037	0.0610553	6
j
		Adipo-Gq-IR+/-KO with CNO			Adipo-Gq-IR+/-KO			Control with CNO		Control
	Mean	SEM	N	Mean	SEM	N	Mean	SEM	N	Mean	SEM	N
0	269.8	31.0087	5	220.6	11.483	5	190.167	8.03084	6	180.333	11.9098	6
15	325.4	26.7668	5	393	34.4267	5	314	18.6637	6	338.833	15.6043	6
30	286.2	34.6199	5	449	24.5967	5	283.833	22.8989	6	344.333	18.6452	6
60	304	46.1822	5	420.8	22.462	5	261.5	35.1271	6	276.167	22.6442	6
90	325.8	57.2568	5	357.2	17.5738	5	279.5	43.2657	6	213.167	18.1005	6
120	298.6	62.7922	5	311.8	8.75443	5	265.167	46.6415	6	205	18.0592	6
k
	Adipo-Gq-IR+/-KO with CNO			Adipo-Gq-IR+/-KO			Control with CNO			Control
	Mean	SEM	N	Mean	SEM	N	Mean	SEM	N	Mean	SEM	N
0	201.833	13.3227	6	197.167	13.1312	6	190.857	9.46781	7	182.333	9.75	6
15	158.667	13.7202	6	178.833	14.682	6	137.143	14.1899	7	133.5	8.93029	6
30	104	5.5257	6	158.167	9.44957	6	78.7143	6.34603	7	96	5.79332	6
60	94.1667	8.87099	6	142.167	12.0012	6	88.8571	13.8846	7	93	10.025	6
90	88.1667	9.78576	6	145.667	11.2032	6	89	13.822	7	101.333	13.5608	6
120	83	5.25991	6	151.667	13.6789	6	93.7143	9.62565	7	122.333	15.7923	6
l
	Adipo-Gq-IR+/-KO with CNO			Adipo-Gq-IR+/-KO			Control with CNO			Control
	Mean	SEM	N	Mean	SEM	N	Mean	SEM	N	Mean	SEM	N
0	8.09731	0.655451	6	5.61565	1.27096	6	6.78636	1.50653	6	4.30685	1.23379	6
5	9.59974	0.659028	6	8.8239	1.36072	6	9.18793	2.25	6	7.5804	0.934656	6
15	10.4769	1.01588	6	11.1226	2.63124	6	13.1532	3.9109	6	13.8328	0.875605	6
30	7.93256	0.876671	6	12.8851	2.56256	6	12.021	3.5395	6	14.3571	0.806387	6
m
	NMLTC4			Saline
	Mean	SEM	N	Mean	SEM	N
0	174	6.42169	7	188.714	9.00453	7
30	164.286	8.30294	7	216	12.4212	7
n
	NMLTC4			Saline
	Mean	SEM	N	Mean	SEM	N
0	0.722623	0.0753013	7	0.63425	0.0451376	7
30	0.695383	0.0368549	7	0.899057	0.0405516	7
o
	NMLCT4			Control
	Mean	SEM	N	Mean	SEM	N
0	174.167	20.1419	6	209.5	16.0349	6
15	306	33.2586	6	380	30.3656	6
30	302.833	33.0529	6	403.833	29.7214	6
60	275.333	30.0352	6	407	43.2396	6
90	263.5	37.0916	6	334.833	43.2438	6
120	232.833	40.0961	6	290.5	39.0459	6

## Sheet: Supp. Fig. 1
a
	GqD			Control
	Mean	SEM	N	Mean	SEM	N
0	126.75	9.1919	8	141.111	7.44693	9
15	161.375	13.1813	8	179.222	6.72429	9
30	144.875	9.7476	8	177.556	8.83351	9
60	131.375	5.76918	8	157.444	9.00171	9
90	97.125	4.46189	8	137.778	6.46095	9
AUC
GqD			Control
Mean	SEM	N	Mean	SEM	N
12029.4	600.55	8	14531.9	445.208	9
b
	GqD			Control
	Mean	SEM	N	Mean	SEM	N
0	0.574656	0.0397573	8	0.5582	0.0337099	10
30	0.51245	0.0555459	8	0.75829	0.0494398	10
c
	GqD			Control
	Mean	SEM	N	Mean	SEM	N
0	0.628143	0.0625743	7	0.640123	0.0624374	7
30	0.844571	0.0505206	7	0.845429	0.0624076	7
d
	GqD			Control
	Mean	SEM	N	Mean	SEM	N
0	166.3	5.32718	10	162.9	7.6948	10
15	185.1	7.03397	10	193.7	9.10561	10
30	164.6	3.24277	10	181.1	7.04186	10
60	141.5	4.63621	10	168.4	6.07399	10
90	137.2	4.50383	10	163.2	5.8496	10
AUC
GqD			Control
Mean	SEM	N	Mean	SEM	N
14030.5	352.154	10	15702.3	582.685	10
e
	GqD			Control
	Mean	SEM	N	Mean	SEM	N
0	0.629314	0.0310168	7	0.603714	0.043012	7
30	0.530214	0.0639328	7	0.728906	0.0627938	7

## Sheet: Supp. Fig. 2
a
	GqD			Control
	Mean	SEM	N	Mean	SEM	N
0	39.8429	1.01954	7	37.8429	1.53512	7
1	39.4286	1.04579	7	37.5	1.42945	7
2	38.5714	1.09212	7	36.9429	1.43889	7
3	38.3143	0.987645	7	36.7857	1.41108	7
4	38.4	1.04471	7	37.0571	1.36309	7
5	38.2571	0.971464	7	36.9286	1.36447	7
6	38.1571	1.01907	7	36.7714	1.5055	7
7	37.8143	0.928498	7	36.5429	1.48802	7
8	36.7571	0.975133	7	35.4286	1.43622	7
9	36.6333	1.15085	7	35.0571	1.42609	7
10	36.1333	1.19098	7	33.8	1.48279	7
11	33.9333	1.11585	7	33.5	1.55863	7
b
	GqD			Control
	Mean	SEM	N	Mean	SEM	N
0	93.5714	3.15366	7	104.857	4.92046	7
15	283.143	7.94154	7	322.143	11.211	7
30	231.143	7.80241	7	288	7.329	7
60	183.857	20.0481	7	228.143	16.6882	7
90	162.429	16.3996	7	202.571	16.7572	7
120	138.286	15.3897	7	170	11.8161	7
c
	GqD			Control
	Mean	SEM	N	Mean	SEM	N
0	137.667	11.7237	6	126.714	14.6754	7
15	137.667	3.5559	6	137.143	9.12722	7
30	106.333	4.40202	6	116.333	10.1937	7
60	115.833	1.77795	6	117.5	9.54551	7
90	116.833	1.64148	6	125.667	11.7151	7
120	123.5	6.91737	6	135.833	10.2613	7
d
GqD
	0 min			30 min
	Mean	SEM	N	Mean	SEM	N
0	0.765714	0.101039	7	0.642857	0.0915921	7
4	0.73	0.0494734	7	0.544286	0.0456622	7
7	0.802857	0.0692034	7	0.515714	0.0638397	7
10	0.708333	0.0271314	6	0.528333	0.0377197	6
Control
	0 min			30 min
	Mean	SEM	N	Mean	SEM	N
0	0.83	0.0797018	7	1.03286	0.163877	7
4	0.812857	0.0426902	7	1.02571	0.111052	7
7	0.734286	0.0819075	7	0.97	0.068972	7
10	0.651667	0.0624722	6	0.848333	0.105654	6

[truncated: 9 more sheets: Supp. Fig. 3, Supp. Fig. 4, Supp. Fig. 6, Supp. Fig. 7, Supp. Fig. 8, Supp. Fig. 9, Supp. Fig. 10, Supp. Fig. 11, Western blots before cropping]
